# Supplementary material for: Predicted IL-18/IL-18R Binding Improvement Through Protein Interface Modification with Computer-Aided Design
Source: Biomolecules. 2025 Sep 25;15(10):1360. doi: 10.3390/biom15101360 (PMC12564372; doi:10.3390/biom15101360)
Supplement: Supplementary file 1 [file biomolecules-15-01360-s001.zip]

Archive with 1 entries (1 files):
- biomolecules-3848669-supplementary.pdf
